# Supplementary material for: Frog Skin Antimicrobial Peptide 3-13 and Its Analogs Alleviate Atherosclerosis Cholesterol Accumulation in Foam Cells via PPARγ Signaling Pathway
Source: Cells. 2025 Sep 19;14(18):1470. doi: 10.3390/cells14181470 (PMC12468074; doi:10.3390/cells14181470)
Supplement: Supplementary file 1 [file cells-14-01470-s001.zip]

Archive with 1 entries (1 files):
- cells-3753893-supplementary.pdf
